# Supplementary material for: Production and Structural Diversification of Withanolides by Aeroponic Cultivation of Plants of Solanaceae: Cytotoxic and Other Withanolides from Aeroponically Grown Physalis coztomatl
Source: Molecules. 2022 Jan 28;27(3):909. doi: 10.3390/molecules27030909 (PMC8838488; doi:10.3390/molecules27030909)
Supplement: Supplementary file 1 [file molecules-27-00909-s001.zip]

Archive with 1 entries (1 files):
- molecules-1550100-supplementary.pdf
